# Supplementary material for: The role of LARP1 in breast cancer progression: from prognosis to immune microenvironment remodeling
Source: Front Endocrinol (Lausanne). 2026 Jun 16;17:1764944. doi: 10.3389/fendo.2026.1764944 (PMC13314501; doi:10.3389/fendo.2026.1764944)
Supplement: Supplementary file 5 [file Table2.xlsx]

## Sheet: Sheet1
Table S2. The sequence
si-LARP1-1	5'-UUGUACAAGCUGGUCAUCCTT-3'
si-LARP1-2	5'-AAGUUCUUUAUCCUCCUGGTT-3'
si-LARP1-3	5'-AUCUUCCAUCUCUUGUAGCTT-3'
shLARP1	5'-CCGGGGAUGACCAGCUUGUACAACTCGAGTTUGUACAAGCUGGUCAUCCTTTTTG-3'
	5'-AATTCAAAAAGGAUGACCAGCUUGUACAA TCTCTTGAA TTUGUACAAGCUGGUCAUCC-3'
